# Supplementary material for: Implications of Domestication in Theobroma cacao L. Seed-Borne Microbial Endophytes Diversity
Source: Microb Ecol. 2024 Aug 28;87(1):108. doi: 10.1007/s00248-024-02409-9 (PMC11358227; doi:10.1007/s00248-024-02409-9)
Supplement: Supplementary file 3 — Supplementary file3 (XLSX 74 KB) [file 248_2024_2409_MOESM3_ESM.xlsx]

## Sheet: Table S1
	Table S1. Genotype average values of Faith Phylogenetic Distance and corresponding seed germination and seedling emergence values
	Genotype	Average Faith PD	Seed germination (%)	Seedling emergence (%)
	AC9	0.42	97.22	62.90
	ROS2	0.46	97.22	65.70
	ROS1	0.46	77.78	42.90
	TCS01	0.60	96.88	71.00
	TCS19	0.61	88.57	51.60
	IMC67	0.81	97.22	51.40
	ICS95	1.36	75.00	40.70

## Sheet: Table S2
	Table S2. Number of reads before and after quality control for 16S rRNA libraries.
	Cacao genotype	Replica	Tissue	Input (numeric)	Filtered (numeric)	Input passed filter (%)	Denoised (numeric)	Merged (numeric)	Input merged (%)	Non-chimeric (numeric)	Input non-chimeric (%)
	AC9	11	Cotyledon	987	734	74.37	724	687	69.60	666	67.48
	AC9	18	Cotyledon	2193	1606	73.23	1603	1568	71.50	1500	68.40
	AC9	19	Cotyledon	9687	7081	73.10	7048	6975	72.00	6730	69.47
	AC9	2	Cotyledon	3582	2636	73.59	2608	2549	71.16	2499	69.77
	AC9	21	Cotyledon	3938	2811	71.38	2795	2724	69.17	2630	66.79
	AC9	26	Cotyledon	17740	13211	74.47	13180	12957	73.04	12546	70.72
	AC9	29	Cotyledon	6702	5008	74.72	4998	4964	74.07	4848	72.34
	AC9	34	Cotyledon	3996	2967	74.25	2962	2869	71.80	2761	69.09
	AC9	5	Cotyledon	3162	2293	72.52	2225	2195	69.42	2160	68.31
	AC9	11	Leaf	7800	5830	74.74	5780	5567	71.37	5321	68.22
	AC9	14	Leaf	4461	3254	72.94	3244	3211	71.98	3124	70.03
	AC9	18	Leaf	1794	1357	75.64	1348	1299	72.41	1299	72.41
	AC9	19	Leaf	14706	10764	73.19	10716	9998	67.99	9470	64.40
	AC9	2	Leaf	1955	1505	76.98	1481	1428	73.04	1396	71.41
	AC9	21	Leaf	4094	3015	73.64	2990	2714	66.29	2650	64.73
	AC9	29	Leaf	6591	4944	75.01	4930	4577	69.44	4430	67.21
	AC9	34	Leaf	2797	2012	71.93	2002	1940	69.36	1899	67.89
	AC9	5	Leaf	5632	4295	76.26	4174	3895	69.16	3862	68.57
	AC9	11	Root	7370	5465	74.15	5342	5111	69.35	4934	66.95
	AC9	14	Root	5565	4271	76.75	4242	4147	74.52	4018	72.20
	AC9	18	Root	3947	3079	78.01	3047	2999	75.98	2966	75.15
	AC9	19	Root	10947	8461	77.29	8433	8039	73.44	7268	66.39
	AC9	2	Root	3718	2902	78.05	2874	2647	71.19	2647	71.19
	AC9	21	Root	3003	2300	76.59	2259	2029	67.57	2029	67.57
	AC9	26	Root	8547	6313	73.86	6285	6179	72.29	5882	68.82
	AC9	29	Root	12241	9270	75.73	9219	8688	70.97	8213	67.09
	AC9	34	Root	3271	2513	76.83	2282	2088	63.83	2088	63.83
	AC9		Seed	5717	4200	73.47	4199	4195	73.38	3451	60.36
	AC9	11	Stem	8949	6758	75.52	6670	6436	71.92	6149	68.71
	AC9	14	Stem	8104	5983	73.83	5966	5890	72.68	5643	69.63
	AC9	18	Stem	4361	3209	73.58	3193	3151	72.25	3046	69.85
	AC9	19	Stem	13715	10186	74.27	10165	10030	73.13	9721	70.88
	AC9	2	Stem	4678	3517	75.18	3494	3413	72.96	3322	71.01
	AC9	21	Stem	2886	2125	73.63	2115	2029	70.30	1952	67.64
	AC9	26	Stem	15090	11145	73.86	11085	10778	71.42	9659	64.01
	AC9	29	Stem	7598	5689	74.87	5673	5506	72.47	5267	69.32
	AC9	34	Stem	6081	4479	73.66	4227	4081	67.11	4009	65.93
	AC9	5	Stem	5891	4238	71.94	4155	4066	69.02	4037	68.53
	ICS95	10	Cotyledon	3486	2553	73.24	2487	2468	70.80	2410	69.13
	ICS95	11	Cotyledon	8211	5924	72.15	5917	5912	72.00	5778	70.37
	ICS95	12	Cotyledon	3576	2540	71.03	2480	2421	67.70	2396	67.00
	ICS95	16	Cotyledon	8488	6250	73.63	6233	6215	73.22	6105	71.93
	ICS95	18	Cotyledon	7586	5497	72.46	5488	5467	72.07	5374	70.84
	ICS95	2	Cotyledon	3497	2648	75.72	2644	2638	75.44	2581	73.81
	ICS95	22	Cotyledon	4069	3007	73.90	2912	2898	71.22	2848	69.99
	ICS95	23	Cotyledon	4420	3237	73.24	3236	3232	73.12	3156	71.40
	ICS95	6	Cotyledon	3481	2575	73.97	2572	2572	73.89	2530	72.68
	ICS95	9	Cotyledon	3075	2266	73.69	2260	2259	73.46	2207	71.77
	ICS95	10	Leaf	3781	2831	74.87	2623	2589	68.47	2540	67.18
	ICS95	11	Leaf	6526	4776	73.18	4764	4748	72.76	4689	71.85
	ICS95	16	Leaf	9370	6870	73.32	6839	6808	72.66	6697	71.47
	ICS95	18	Leaf	3921	2754	70.24	2745	2735	69.75	2674	68.20
	ICS95	2	Leaf	4034	3020	74.86	3015	2963	73.45	2895	71.76
	ICS95	22	Leaf	2700	2068	76.59	1851	1816	67.26	1816	67.26
	ICS95	23	Leaf	2765	2086	75.44	2086	2074	75.01	2020	73.06
	ICS95	6	Leaf	6544	4845	74.04	4833	4832	73.84	4725	72.20
	ICS95	9	Leaf	3977	2964	74.53	2950	2926	73.57	2815	70.78
	ICS95	10	Root	3293	2439	74.07	2081	1855	56.33	1828	55.51
	ICS95	12	Root	17288	12375	71.58	12112	11333	65.55	10319	59.69
	ICS95	18	Root	8240	6143	74.55	6089	5921	71.86	5104	61.94
	ICS95	2	Root	4328	3236	74.77	3200	2951	68.18	2922	67.51
	ICS95	22	Root	2370	1845	77.85	1747	1701	71.77	1701	71.77
	ICS95	23	Root	3472	2650	76.32	2645	2616	75.35	2609	75.14
	ICS95	6	Root	7841	5701	72.71	5541	5196	66.27	5121	65.31
	ICS95	9	Root	2797	2049	73.26	2018	1921	68.68	1838	65.71
	ICS95		Seed	9100	6757	74.25	6754	6743	74.10	6471	71.11
	ICS95	10	Stem	5294	3947	74.56	3581	3428	64.75	3359	63.45
	ICS95	11	Stem	3366	2484	73.80	2482	2480	73.68	2423	71.98
	ICS95	12	Stem	16700	12063	72.23	11991	11907	71.30	11685	69.97
	ICS95	16	Stem	6996	5033	71.94	5015	5000	71.47	4910	70.18
	ICS95	18	Stem	3488	2543	72.91	2531	2513	72.05	2459	70.50
	ICS95	2	Stem	2849	2119	74.38	2114	2101	73.75	2026	71.11
	ICS95	22	Stem	2703	2025	74.92	1696	1575	58.27	1551	57.38
	ICS95	23	Stem	2736	2006	73.32	2006	2004	73.25	1949	71.24
	ICS95	6	Stem	6965	5138	73.77	5119	5113	73.41	5006	71.87
	ICS95	9	Stem	1651	1186	71.84	1165	1163	70.44	1142	69.17
	IMC67	13	Cotyledon	6180	4603	74.48	4581	4553	73.67	4463	72.22
	IMC67	16	Cotyledon	4709	3527	74.90	3525	3522	74.79	3425	72.73
	IMC67	17	Cotyledon	5161	3866	74.91	3862	3855	74.69	3788	73.40
	IMC67	25	Cotyledon	6605	4946	74.88	4926	4779	72.35	4692	71.04
	IMC67	3	Cotyledon	6487	4787	73.79	4778	4731	72.93	4626	71.31
	IMC67	31	Cotyledon	5847	4348	74.36	4332	4216	72.11	3453	59.06
	IMC67	4	Cotyledon	7602	5562	73.16	5548	5545	72.94	5445	71.63
	IMC67	5	Cotyledon	4002	2971	74.24	2969	2968	74.16	2921	72.99
	IMC67	8	Cotyledon	8502	5984	70.38	5976	5956	70.05	5821	68.47
	IMC67	9	Cotyledon	3221	2364	73.39	2354	2347	72.87	2289	71.06
	IMC67	13	Leaf	5311	3928	73.96	3924	3887	73.19	3800	71.55
	IMC67	16	Leaf	7580	5522	72.85	5499	5491	72.44	5402	71.27
	IMC67	17	Leaf	5814	4352	74.85	4346	4342	74.68	4247	73.05
	IMC67	25	Leaf	4399	3154	71.70	3144	3131	71.18	3089	70.22
	IMC67	3	Leaf	5690	4030	70.83	4025	4020	70.65	3950	69.42
	IMC67	31	Leaf	6630	4852	73.18	4845	4837	72.96	4715	71.12
	IMC67	4	Leaf	5120	3820	74.61	3807	3804	74.30	3724	72.73
	IMC67	5	Leaf	3194	2322	72.70	2281	2271	71.10	2234	69.94
	IMC67	8	Leaf	6336	4664	73.61	4663	4658	73.52	4535	71.58
	IMC67	9	Leaf	5457	4010	73.48	3946	3718	68.13	3695	67.71
	IMC67	13	Root	6398	4766	74.49	4737	4619	72.19	4584	71.65
	IMC67	16	Root	3969	2893	72.89	2885	2865	72.18	2811	70.82
	IMC67	17	Root	3347	2470	73.80	2462	2368	70.75	2305	68.87
	IMC67	3	Root	5384	3895	72.34	3867	3714	68.98	3679	68.33
	IMC67	31	Root	5575	4095	73.45	4065	3962	71.07	3571	64.05
	IMC67	4	Root	3720	2803	75.35	2794	2666	71.67	2642	71.02
	IMC67	5	Root	2572	1861	72.36	1850	1803	70.10	1773	68.93
	IMC67	8	Root	6236	4573	73.33	4532	4511	72.34	4431	71.06
	IMC67	9	Root	4529	3347	73.90	3334	3281	72.44	3215	70.99
	IMC67		Seed	5874	4326	73.65	4324	4311	73.39	4144	70.55
	IMC67	13	Stem	6199	4581	73.90	4561	4552	73.43	4453	71.83
	IMC67	16	Stem	4125	2957	71.68	2950	2949	71.49	2876	69.72
	IMC67	17	Stem	4226	3114	73.69	3107	3105	73.47	3049	72.15
	IMC67	25	Stem	2957	2197	74.30	2194	2169	73.35	2112	71.42
	IMC67	3	Stem	6492	4806	74.03	4801	4791	73.80	4672	71.97
	IMC67	31	Stem	7482	5531	73.92	5518	5503	73.55	5390	72.04
	IMC67	4	Stem	7396	5546	74.99	5539	5536	74.85	5419	73.27
	IMC67	5	Stem	2756	2034	73.80	2031	2030	73.66	1982	71.92
	IMC67	8	Stem	6105	4462	73.09	4455	4401	72.09	4312	70.63
	IMC67	9	Stem	4182	3090	73.89	3077	3075	73.53	3018	72.17
	ROS1	1	Cotyledon	4391	3242	73.83	3219	3208	73.06	3129	71.26
	ROS1	14	Cotyledon	2864	2093	73.08	2092	2084	72.77	2017	70.43
	ROS1	17	Cotyledon	3108	2262	72.78	2248	2187	70.37	2129	68.50
	ROS1	2	Cotyledon	8657	6372	73.61	6364	6357	73.43	6225	71.91
	ROS1	24	Cotyledon	4944	3698	74.80	3686	3618	73.18	3484	70.47
	ROS1	25	Cotyledon	4090	3148	76.97	3139	3066	74.96	2936	71.78
	ROS1	26	Cotyledon	6260	4622	73.83	4607	4478	71.53	4242	67.76
	ROS1	27	Cotyledon	9382	6993	74.54	6938	6767	72.13	6499	69.27
	ROS1	28	Cotyledon	11337	8358	73.72	8317	8145	71.84	7884	69.54
	ROS1	7	Cotyledon	6672	4987	74.75	4978	4938	74.01	4806	72.03
	ROS1	1	Leaf	4150	2963	71.40	2922	2877	69.33	2813	67.78
	ROS1	14	Leaf	2616	1919	73.36	1894	1892	72.32	1851	70.76
	ROS1	17	Leaf	3265	2393	73.29	2373	2352	72.04	2293	70.23
	ROS1	2	Leaf	6507	4794	73.67	4773	4766	73.24	4637	71.26
	ROS1	24	Leaf	4080	2964	72.65	2941	2853	69.93	2757	67.57
	ROS1	25	Leaf	3313	2391	72.17	2387	2369	71.51	2324	70.15
	ROS1	26	Leaf	2899	2192	75.61	2179	2105	72.61	2009	69.30
	ROS1	27	Leaf	8701	6411	73.68	6390	6092	70.01	5896	67.76
	ROS1	28	Leaf	12537	9333	74.44	9262	9071	72.35	8665	69.12
	ROS1	7	Leaf	5066	3746	73.94	3729	3628	71.61	3510	69.29
	ROS1	1	Root	2937	2130	72.52	2075	1943	66.16	1936	65.92
	ROS1	14	Root	5863	4432	75.59	4423	4342	74.06	4305	73.43
	ROS1	17	Root	5053	3793	75.06	3758	3667	72.57	3600	71.24
	ROS1	2	Root	4061	2980	73.38	2962	2873	70.75	2795	68.83
	ROS1	24	Root	7833	6030	76.98	5933	5732	73.18	5717	72.99
	ROS1	25	Root	6762	5228	77.31	5208	5019	74.22	4929	72.89
	ROS1	26	Root	1414	1100	77.79	1062	1007	71.22	1007	71.22
	ROS1	27	Root	4140	3061	73.94	3046	2909	70.27	2585	62.44
	ROS1	28	Root	8232	6242	75.83	6228	6159	74.82	5933	72.07
	ROS1	7	Root	9801	7630	77.85	7597	7244	73.91	7022	71.65
	ROS1		Seed	5186	3869	74.60	3861	3854	74.32	3712	71.58
	ROS1	1	Stem	1336	968	72.46	927	904	67.66	886	66.32
	ROS1	14	Stem	3796	2807	73.95	2798	2786	73.39	2755	72.58
	ROS1	17	Stem	3973	2968	74.70	2923	2815	70.85	2728	68.66
	ROS1	2	Stem	4523	3374	74.60	3356	3351	74.09	3276	72.43
	ROS1	24	Stem	5276	3796	71.95	3721	3676	69.67	3587	67.99
	ROS1	25	Stem	6491	4767	73.44	4749	4633	71.38	4476	68.96
	ROS1	26	Stem	4317	3264	75.61	3235	3169	73.41	3052	70.70
	ROS1	27	Stem	8131	6022	74.06	5976	5872	72.22	5634	69.29
	ROS1	28	Stem	7415	5444	73.42	5396	5270	71.07	5127	69.14
	ROS1	7	Stem	5153	3759	72.95	3746	3696	71.73	3551	68.91
	ROS2	1	Cotyledon	1445	1106	76.54	1082	1057	73.15	1019	70.52
	ROS2	12	Cotyledon	8018	5754	71.76	5740	5720	71.34	5531	68.98
	ROS2	13	Cotyledon	4135	3017	72.96	3012	3005	72.67	2948	71.29
	ROS2	17	Cotyledon	4952	3658	73.87	3650	3617	73.04	3551	71.71
	ROS2	20	Cotyledon	12392	9081	73.28	9042	8981	72.47	8689	70.12
	ROS2	22	Cotyledon	9700	7114	73.34	7092	7015	72.32	6731	69.39
	ROS2	24	Cotyledon	5075	3786	74.60	3782	3755	73.99	3675	72.41
	ROS2	27	Cotyledon	4428	3092	69.83	3089	3064	69.20	3026	68.34
	ROS2	33	Cotyledon	7111	5326	74.90	5321	5318	74.79	5218	73.38
	ROS2	4	Cotyledon	2276	1701	74.74	1698	1682	73.90	1652	72.58
	ROS2	13	Leaf	5639	4115	72.97	4088	4038	71.61	3982	70.62
	ROS2	17	Leaf	5651	4261	75.40	4247	4141	73.28	4081	72.22
	ROS2	20	Leaf	7947	5790	72.86	5761	5698	71.70	5518	69.44
	ROS2	22	Leaf	1495	1111	74.31	1106	1087	72.71	1087	72.71
	ROS2	24	Leaf	7563	5725	75.70	5715	5581	73.79	5354	70.79
	ROS2	27	Leaf	5375	4009	74.59	3987	3905	72.65	3823	71.13
	ROS2	33	Leaf	7001	5129	73.26	4988	4795	68.49	4712	67.30
	ROS2	4	Leaf	2156	1583	73.42	1567	1501	69.62	1501	69.62
	ROS2	13	Root	5073	3784	74.59	3694	3513	69.25	3487	68.74
	ROS2	17	Root	3749	2433	64.90	2422	2402	64.07	2402	64.07
	ROS2	22	Root	13721	10011	72.96	9946	9724	70.87	9372	68.30
	ROS2	24	Root	1845	1355	73.44	1341	1316	71.33	1295	70.19
	ROS2	27	Root	4280	3208	74.95	3191	3076	71.87	3039	71.00
	ROS2	33	Root	3896	2974	76.33	2950	2838	72.84	2838	72.84
	ROS2	4	Root	1738	1324	76.18	1314	1250	71.92	1250	71.92
	ROS2		Seed	7151	5272	73.72	5269	5263	73.60	5184	72.49
	ROS2	1	Stem	2088	1548	74.14	1537	1529	73.23	1491	71.41
	ROS2	13	Stem	4107	3034	73.87	3028	3011	73.31	2941	71.61
	ROS2	17	Stem	6774	5104	75.35	5099	5070	74.84	5004	73.87
	ROS2	20	Stem	5586	4050	72.50	4035	3996	71.54	3907	69.94
	ROS2	22	Stem	10912	7875	72.17	7841	7811	71.58	7731	70.85
	ROS2	24	Stem	8354	6004	71.87	5985	5945	71.16	5856	70.10
	ROS2	27	Stem	4366	3211	73.55	3203	3182	72.88	3125	71.58
	ROS2	33	Stem	3779	2786	73.72	2780	2759	73.01	2711	71.74
	ROS2	4	Stem	2467	1824	73.94	1818	1750	70.94	1711	69.36
	TCS01	11	Cotyledon	2976	2153	72.35	2151	2100	70.56	2060	69.22
	TCS01	15	Cotyledon	3411	2652	77.75	2616	2490	73.00	2490	73.00
	TCS01	16	Cotyledon	11108	8181	73.65	8160	8040	72.38	7770	69.95
	TCS01	2	Cotyledon	5257	3774	71.79	3767	3758	71.49	3352	63.76
	TCS01	22	Cotyledon	7626	5681	74.50	5675	5611	73.58	5482	71.89
	TCS01	27	Cotyledon	3381	2505	74.09	2486	2219	65.63	2171	64.21
	TCS01	29	Cotyledon	6511	4881	74.97	4871	4739	72.78	4578	70.31
	TCS01	3	Cotyledon	3220	2388	74.16	2372	2351	73.01	2283	70.90
	TCS01	7	Cotyledon	4265	3123	73.22	3113	3086	72.36	3023	70.88
	TCS01	1	Leaf	5071	3820	75.33	3802	3726	73.48	3592	70.83
	TCS01	11	Leaf	7132	5312	74.48	5291	5077	71.19	4981	69.84
	TCS01	15	Leaf	3253	2487	76.45	2387	2317	71.23	2309	70.98
	TCS01	16	Leaf	9231	6903	74.78	6872	6843	74.13	6672	72.28
	TCS01	2	Leaf	3727	2859	76.71	2822	2725	73.12	2646	71.00
	TCS01	22	Leaf	1536	1158	75.39	1149	1108	72.14	1108	72.14
	TCS01	27	Leaf	1854	1398	75.40	1382	1342	72.38	1329	71.68
	TCS01	29	Leaf	6099	4708	77.19	4650	4405	72.22	4205	68.95
	TCS01	3	Leaf	1755	1336	76.13	1329	1239	70.60	1239	70.60
	TCS01	7	Leaf	6149	4859	79.02	4831	4358	70.87	4212	68.50
	TCS01	11	Root	5823	4425	75.99	4384	3890	66.80	3890	66.80
	TCS01	15	Root	2081	1586	76.21	1531	1392	66.89	1392	66.89
	TCS01	2	Root	2675	2103	78.62	2096	1907	71.29	1734	64.82
	TCS01	22	Root	3	2	66.67	1	0	0	0	0
	TCS01	29	Root	3593	2776	77.26	2750	2632	73.25	2556	71.14
	TCS01	7	Root	3024	2296	75.93	2276	2150	71.10	2150	71.10
	TCS01		Seed	3152	2300	72.97	2297	2258	71.64	2180	69.16
	TCS01	1	Stem	5251	3879	73.87	3858	3845	73.22	3764	71.68
	TCS01	11	Stem	6870	5002	72.81	4984	4858	70.71	4763	69.33
	TCS01	15	Stem	3078	2295	74.56	1906	1627	52.86	1615	52.47
	TCS01	16	Stem	7349	5367	73.03	5312	5177	70.44	5012	68.20
	TCS01	2	Stem	3756	2775	73.88	2753	2693	71.70	2619	69.73
	TCS01	22	Stem	13	7	53.85	3	3	23.08	3	23.08
	TCS01	27	Stem	1495	1129	75.52	1114	1028	68.76	773	51.71
	TCS01	29	Stem	2511	1831	72.92	1809	1642	65.39	1616	64.36
	TCS01	3	Stem	1604	1175	73.25	1169	1122	69.95	1110	69.20
	TCS01	7	Stem	4220	3106	73.60	3094	3051	72.30	2979	70.59
	TCS19	1	Cotyledon	6	5	83.33	2	0	0	0	0
	TCS19	11	Cotyledon	3727	2718	72.93	2711	2677	71.83	2572	69.01
	TCS19	14	Cotyledon	6350	4689	73.84	4677	4647	73.18	4546	71.59
	TCS19	17	Cotyledon	5930	4333	73.07	4322	4259	71.82	4195	70.74
	TCS19	20	Cotyledon	3996	2979	74.55	2970	2941	73.60	2886	72.22
	TCS19	22	Cotyledon	3355	2422	72.19	2411	2386	71.12	2328	69.39
	TCS19	3	Cotyledon	7013	5125	73.08	5109	5078	72.41	4940	70.44
	TCS19	31	Cotyledon	2564	1883	73.44	1876	1868	72.85	1839	71.72
	TCS19	8	Cotyledon	5735	4259	74.26	4243	4229	73.74	4148	72.33
	TCS19	9	Cotyledon	4130	2989	72.37	2964	2934	71.04	2872	69.54
	TCS19	1	Leaf	3	3	100.00	3	0	0	0	0
	TCS19	11	Leaf	4241	3100	73.10	3084	3019	71.19	2945	69.44
	TCS19	14	Leaf	4882	3667	75.11	3636	3603	73.80	3553	72.78
	TCS19	17	Leaf	5475	4073	74.39	4066	3985	72.79	3901	71.25
	TCS19	20	Leaf	3755	2873	76.51	2854	2804	74.67	2780	74.03
	TCS19	22	Leaf	5500	4120	74.91	4093	3958	71.96	3924	71.35
	TCS19	3	Leaf	6294	4677	74.31	4661	4606	73.18	4461	70.88
	TCS19	31	Leaf	2743	2031	74.04	2022	2017	73.53	1963	71.56
	TCS19	8	Leaf	4694	3391	72.24	3370	3308	70.47	3217	68.53
	TCS19	9	Leaf	5218	3875	74.26	3859	3779	72.42	3700	70.91
	TCS19	1	Root	3194	2407	75.36	2377	2273	71.16	2232	69.88
	TCS19	11	Root	3261	2494	76.48	2485	2385	73.14	2343	71.85
	TCS19	14	Root	4367	3292	75.38	3268	3131	71.70	3112	71.26
	TCS19	17	Root	7684	5679	73.91	5660	5514	71.76	4858	63.22
	TCS19	20	Root	2675	2089	78.09	2065	2000	74.77	1980	74.02
	TCS19	22	Root	7209	5410	75.05	5354	5215	72.34	5005	69.43
	TCS19	3	Root	4546	3237	71.21	3215	3098	68.15	3037	66.81
	TCS19	9	Root	3068	2301	75.00	2280	2199	71.68	2199	71.68
	TCS19		Seed	7695	5679	73.80	5672	5661	73.57	5473	71.12
	TCS19	1	Stem	25	19	76.00	17	14	56.00	14	56.00
	TCS19	11	Stem	3205	2310	72.07	2288	2267	70.73	2189	68.30
	TCS19	14	Stem	5362	3949	73.65	3941	3850	71.80	3786	70.61
	TCS19	17	Stem	6823	5058	74.13	5015	4994	73.19	4900	71.82
	TCS19	20	Stem	2229	1641	73.62	1631	1592	71.42	1558	69.90
	TCS19	22	Stem	4722	3474	73.57	3450	3425	72.53	3360	71.16
	TCS19	3	Stem	4902	3513	71.66	3463	3433	70.03	3371	68.77
	TCS19	31	Stem	4056	2989	73.69	2982	2945	72.61	2488	61.34
	TCS19	9	Stem	7088	5182	73.11	5131	5072	71.56	4960	69.98

## Sheet: Table S3
	Table S3. Number of reads before and after quality control for ITS-5.8S libraries.
	Cacao genotype	Replica	Tissue	Input (numeric)	Filtered (numeric)	Input passed filter (%)	Denoised (numeric)	Non-chimeric (numeric)	Input non-chimeric (%)
	AC9	282	Cotyledon	7647	7635	99.84	7600	7600	99.39
	AC9	290	Cotyledon	978	977	99.90	976	976	99.80
	AC9	294	Cotyledon	3950	3945	99.87	3924	3924	99.34
	AC9	298	Cotyledon	4982	4973	99.82	4961	4961	99.58
	AC9	3	Cotyledon	1007	1004	99.70	985	985	97.82
	AC9	70	Cotyledon	2416	2412	99.83	2403	2403	99.46
	AC9	74	Cotyledon	1925	1922	99.84	1920	1920	99.74
	AC9	93	Cotyledon	962	958	99.58	957	957	99.48
	AC9	283	Leaf	8972	8952	99.78	8911	8911	99.32
	AC9	287	Leaf	2519	2513	99.76	2486	2486	98.69
	AC9	291	Leaf	1479	1478	99.93	1475	1475	99.73
	AC9	4	Leaf	487	486	99.79	480	480	98.56
	AC9	56	Leaf	10958	10945	99.88	10914	10914	99.60
	AC9	75	Leaf	5683	5662	99.63	5632	5632	99.10
	AC9	94	Leaf	3424	3418	99.82	3401	3401	99.33
	AC9	284	Root	3372	3363	99.73	3342	3342	99.11
	AC9	288	Root	2001	2000	99.95	2000	2000	99.95
	AC9	296	Root	5750	5744	99.90	5726	5726	99.58
	AC9	5	Root	2831	2826	99.82	2812	2812	99.33
	AC9	53	Root	2824	2821	99.89	2810	2810	99.50
	AC9	91	Root	3798	3794	99.89	3788	3788	99.74
	AC9	306	Seed	3320	3314	99.82	3302	3302	99.46
	AC9	281	Stem	4549	4540	99.80	4500	4500	98.92
	AC9	285	Stem	2470	2464	99.76	2417	2417	97.85
	AC9	289	Stem	1748	1746	99.89	1743	1743	99.71
	AC9	297	Stem	3386	3381	99.85	3375	3375	99.68
	AC9	6	Stem	3611	3607	99.89	3586	3586	99.31
	AC9	73	Stem	2936	2934	99.93	2921	2921	99.49
	AC9	92	Stem	5319	5313	99.89	5281	5281	99.29
	ICS95	101	Cotyledon	4425	4417	99.82	4402	4402	99.48
	ICS95	17	Cotyledon	6809	6797	99.82	6745	6745	99.06
	ICS95	218	Cotyledon	5282	5275	99.87	5256	5256	99.51
	ICS95	222	Cotyledon	7785	7769	99.79	7732	7732	99.32
	ICS95	226	Cotyledon	2829	2821	99.72	2804	2804	99.12
	ICS95	230	Cotyledon	2819	2812	99.75	2797	2797	99.22
	ICS95	234	Cotyledon	8082	8064	99.78	8022	8022	99.26
	ICS95	29	Cotyledon	14591	14562	99.8	14536	14536	99.62
	ICS95	33	Cotyledon	2113	2111	99.91	2089	2089	98.86
	ICS95	9	Cotyledon	4823	4815	99.83	4766	4766	98.82
	ICS95	10	Leaf	13475	13459	99.88	13441	13441	99.75
	ICS95	102	Leaf	5522	5516	99.89	5504	5504	99.67
	ICS95	18	Leaf	6407	6393	99.78	6369	6369	99.41
	ICS95	219	Leaf	5315	5307	99.85	5285	5285	99.44
	ICS95	223	Leaf	3123	3120	99.90	3100	3100	99.26
	ICS95	227	Leaf	1152	1152	100.00	1151	1151	99.91
	ICS95	231	Leaf	7282	7255	99.63	7244	7244	99.48
	ICS95	235	Leaf	3875	3867	99.79	3853	3853	99.43
	ICS95	30	Leaf	2421	2412	99.63	2396	2396	98.97
	ICS95	34	Leaf	6465	6458	99.89	6442	6442	99.64
	ICS95	15	Root	6198	6190	99.87	6176	6176	99.65
	ICS95	216	Root	5490	5477	99.76	5455	5455	99.36
	ICS95	224	Root	8318	8298	99.76	8252	8252	99.21
	ICS95	232	Root	6525	6511	99.79	6490	6490	99.46
	ICS95	31	Root	3656	3654	99.95	3645	3645	99.70
	ICS95	7	Root	4794	4784	99.79	4767	4767	99.44
	ICS95	99	Root	4230	4222	99.81	4204	4204	99.39
	ICS95	301	Seed	3688	3682	99.84	3659	3659	99.21
	ICS95	100	Stem	3159	3150	99.72	3145	3145	99.56
	ICS95	16	Stem	4007	3989	99.55	3944	3944	98.43
	ICS95	217	Stem	7562	7545	99.78	7533	7533	99.62
	ICS95	221	Stem	3966	3952	99.65	3938	3938	99.29
	ICS95	225	Stem	9253	9231	99.76	9207	9207	99.50
	ICS95	229	Stem	10484	10462	99.79	10437	10437	99.55
	ICS95	233	Stem	6515	6495	99.69	6470	6470	99.31
	ICS95	32	Stem	8341	8337	99.95	8301	8301	99.52
	ICS95	8	Stem	4752	4743	99.81	4729	4729	99.52
	IMC67	117	Cotyledon	13426	13397	99.78	13346	13346	99.40
	IMC67	121	Cotyledon	9267	9247	99.78	9181	9181	99.07
	IMC67	125	Cotyledon	5466	5456	99.82	5444	5444	99.60
	IMC67	137	Cotyledon	8757	8733	99.73	8702	8702	99.37
	IMC67	141	Cotyledon	5635	5624	99.80	5589	5589	99.18
	IMC67	145	Cotyledon	5404	5391	99.76	5374	5374	99.44
	IMC67	202	Cotyledon	3637	3630	99.81	3613	3613	99.34
	IMC67	206	Cotyledon	4879	4868	99.77	4864	4864	99.69
	IMC67	210	Cotyledon	8383	8367	99.81	8359	8359	99.71
	IMC67	214	Cotyledon	15437	15401	99.77	15385	15385	99.66
	IMC67	118	Leaf	7452	7432	99.73	7416	7416	99.52
	IMC67	122	Leaf	4602	4591	99.76	4540	4540	98.65
	IMC67	126	Leaf	11215	11192	99.79	11126	11126	99.21
	IMC67	142	Leaf	6654	6642	99.82	6615	6615	99.41
	IMC67	146	Leaf	6596	6582	99.79	6538	6538	99.12
	IMC67	203	Leaf	4679	4661	99.62	4621	4621	98.76
	IMC67	207	Leaf	7746	7730	99.79	7714	7714	99.59
	IMC67	211	Leaf	5441	5436	99.91	5403	5403	99.3
	IMC67	215	Leaf	7192	7179	99.82	7158	7158	99.53
	IMC67	115	Root	3699	3693	99.84	3657	3657	98.86
	IMC67	119	Root	6805	6797	99.88	6787	6787	99.74
	IMC67	123	Root	9874	9853	99.79	9818	9818	99.43
	IMC67	139	Root	4552	4537	99.67	4510	4510	99.08
	IMC67	143	Root	12322	12309	99.89	12249	12249	99.41
	IMC67	204	Root	5407	5398	99.83	5387	5387	99.63
	IMC67	212	Root	5606	5593	99.77	5561	5561	99.20
	IMC67	300	Seed	6229	6219	99.84	6201	6201	99.55
	IMC67	116	Stem	11513	11496	99.85	11470	11470	99.63
	IMC67	120	Stem	11495	11477	99.84	11452	11452	99.63
	IMC67	124	Stem	6158	6137	99.66	6111	6111	99.24
	IMC67	136	Stem	8614	8580	99.61	8555	8555	99.32
	IMC67	140	Stem	7528	7510	99.76	7490	7490	99.50
	IMC67	144	Stem	5885	5876	99.85	5844	5844	99.30
	IMC67	201	Stem	7024	7010	99.80	6955	6955	99.02
	IMC67	205	Stem	5321	5307	99.74	5292	5292	99.45
	IMC67	209	Stem	3808	3803	99.87	3790	3790	99.53
	IMC67	213	Stem	10211	10188	99.77	10152	10152	99.42
	ROS1	153	Cotyledon	4237	4229	99.81	4203	4203	99.20
	ROS1	157	Cotyledon	5801	5790	99.81	5778	5778	99.60
	ROS1	161	Cotyledon	2238	2237	99.96	2232	2232	99.73
	ROS1	250	Cotyledon	8295	8267	99.66	8248	8248	99.43
	ROS1	254	Cotyledon	8636	8605	99.64	8593	8593	99.50
	ROS1	258	Cotyledon	8102	8083	99.77	8065	8065	99.54
	ROS1	262	Cotyledon	9757	9732	99.74	9726	9726	99.68
	ROS1	266	Cotyledon	5589	5578	99.80	5564	5564	99.55
	ROS1	59	Cotyledon	14676	14655	99.86	14626	14626	99.66
	ROS1	89	Cotyledon	5155	5148	99.86	5142	5142	99.75
	ROS1	154	Leaf	3010	3000	99.67	2954	2954	98.14
	ROS1	158	Leaf	3039	3034	99.84	3028	3028	99.64
	ROS1	162	Leaf	2626	2618	99.70	2615	2615	99.58
	ROS1	251	Leaf	4739	4731	99.83	4708	4708	99.35
	ROS1	255	Leaf	1551	1548	99.81	1536	1536	99.03
	ROS1	259	Leaf	10408	10382	99.75	10365	10365	99.59
	ROS1	263	Leaf	5658	5650	99.86	5623	5623	99.38
	ROS1	267	Leaf	4519	4513	99.87	4491	4491	99.38
	ROS1	60	Leaf	15379	15355	99.84	15340	15340	99.75
	ROS1	90	Leaf	6771	6759	99.82	6739	6739	99.53
	ROS1	155	Root	3469	3462	99.80	3444	3444	99.28
	ROS1	159	Root	3006	2995	99.63	2995	2995	99.63
	ROS1	167	Root	2951	2942	99.70	2931	2931	99.32
	ROS1	248	Root	12507	12498	99.93	12478	12478	99.77
	ROS1	252	Root	7186	7172	99.81	7150	7150	99.50
	ROS1	256	Root	10145	10114	99.69	10094	10094	99.50
	ROS1	304	Seed	3763	3760	99.92	3732	3732	99.18
	ROS1	152	Stem	8307	8289	99.78	8267	8267	99.52
	ROS1	156	Stem	3511	3506	99.86	3462	3462	98.60
	ROS1	160	Stem	4044	4036	99.80	4026	4026	99.55
	ROS1	168	Stem	4258	4256	99.95	4245	4245	99.69
	ROS1	249	Stem	8479	8458	99.75	8416	8416	99.26
	ROS1	253	Stem	3692	3684	99.78	3674	3674	99.51
	ROS1	257	Stem	7089	7075	99.80	7045	7045	99.38
	ROS1	261	Stem	8731	8716	99.83	8696	8696	99.60
	ROS1	265	Stem	4494	4488	99.87	4462	4462	99.29
	ROS1	58	Stem	8691	8678	99.85	8661	8661	99.65
	ROS2	129	Cotyledon	3615	3611	99.89	3591	3591	99.34
	ROS2	133	Cotyledon	2155	2154	99.95	2151	2151	99.81
	ROS2	171	Cotyledon	2881	2873	99.72	2861	2861	99.31
	ROS2	175	Cotyledon	3554	3550	99.89	3549	3549	99.86
	ROS2	179	Cotyledon	7272	7262	99.86	7246	7246	99.64
	ROS2	21	Cotyledon	3089	3084	99.84	3075	3075	99.55
	ROS2	274	Cotyledon	835	833	99.76	831	831	99.52
	ROS2	278	Cotyledon	5758	5749	99.84	5712	5712	99.20
	ROS2	97	Cotyledon	1267	1263	99.68	1263	1263	99.68
	ROS2	130	Leaf	7390	7377	99.82	7364	7364	99.65
	ROS2	134	Leaf	3992	3981	99.72	3970	3970	99.45
	ROS2	172	Leaf	3431	3423	99.77	3402	3402	99.15
	ROS2	173	Leaf	1493	1493	100.00	1493	1493	100.00
	ROS2	180	Leaf	5929	5909	99.66	5889	5889	99.33
	ROS2	22	Leaf	8620	8613	99.92	8597	8597	99.73
	ROS2	127	Root	8296	8275	99.75	8230	8230	99.20
	ROS2	169	Root	4196	4190	99.86	4171	4171	99.40
	ROS2	177	Root	11052	11028	99.78	10973	10973	99.29
	ROS2	95	Root	4886	4881	99.90	4854	4854	99.35
	ROS2	305	Seed	7959	7950	99.89	7900	7900	99.26
	ROS2	128	Stem	5493	5478	99.73	5461	5461	99.42
	ROS2	170	Stem	5578	5561	99.70	5539	5539	99.30
	ROS2	20	Stem	3652	3647	99.86	3639	3639	99.64
	ROS2	96	Stem	4036	4029	99.83	4018	4018	99.55
	TCS01	113	Cotyledon	2975	2970	99.83	2947	2947	99.06
	TCS01	238	Cotyledon	3878	3867	99.72	3843	3843	99.10
	TCS01	65	Cotyledon	7248	7235	99.82	7218	7218	99.59
	TCS01	69	Cotyledon	3920	3911	99.77	3906	3906	99.64
	TCS01	106	Leaf	7622	7605	99.78	7574	7574	99.37
	TCS01	110	Leaf	9556	9541	99.84	9522	9522	99.64
	TCS01	114	Leaf	267	267	100.00	267	267	100.00
	TCS01	14	Leaf	8071	8056	99.81	7993	7993	99.03
	TCS01	239	Leaf	1410	1409	99.93	1396	1396	99.01
	TCS01	66	Leaf	11794	11771	99.80	11762	11762	99.73
	TCS01	78	Leaf	3875	3865	99.74	3858	3858	99.56
	TCS01	84	Leaf	6356	6351	99.92	6339	6339	99.73
	TCS01	88	Leaf	4113	4106	99.83	4088	4088	99.39
	TCS01	11	Root	9492	9480	99.87	9460	9460	99.66
	TCS01	43	Root	3752	3747	99.87	3742	3742	99.73
	TCS01	63	Root	9055	9043	99.87	9019	9019	99.6
	TCS01	302	Seed	2510	2506	99.84	2483	2483	98.92
	TCS01	12	Stem	5866	5854	99.80	5825	5825	99.30
	TCS01	237	Stem	5705	5690	99.74	5675	5675	99.47
	TCS01	44	Stem	5471	5466	99.91	5459	5459	99.78
	TCS01	64	Stem	8381	8362	99.77	8330	8330	99.39
	TCS01	68	Stem	1649	1648	99.94	1634	1634	99.09
	TCS01	86	Stem	4868	4864	99.92	4837	4837	99.36
	TCS19	149	Cotyledon	2193	2188	99.77	2186	2186	99.68
	TCS19	165	Cotyledon	8822	8805	99.81	8779	8779	99.51
	TCS19	242	Cotyledon	10828	10815	99.88	10789	10789	99.64
	TCS19	246	Cotyledon	8417	8399	99.79	8384	8384	99.61
	TCS19	25	Cotyledon	2897	2889	99.72	2886	2886	99.62
	TCS19	37	Cotyledon	6956	6949	99.90	6935	6935	99.70
	TCS19	41	Cotyledon	5738	5727	99.81	5713	5713	99.56
	TCS19	47	Cotyledon	3347	3341	99.82	3319	3319	99.16
	TCS19	51	Cotyledon	4050	4042	99.80	4031	4031	99.53
	TCS19	150	Leaf	1087	1084	99.72	1083	1083	99.63
	TCS19	166	Leaf	2269	2265	99.82	2263	2263	99.74
	TCS19	243	Leaf	7018	7003	99.79	6980	6980	99.46
	TCS19	247	Leaf	2626	2622	99.85	2611	2611	99.43
	TCS19	38	Leaf	3635	3632	99.92	3623	3623	99.67
	TCS19	42	Leaf	4978	4975	99.94	4962	4962	99.68
	TCS19	48	Leaf	6171	6154	99.72	6136	6136	99.43
	TCS19	52	Leaf	4447	4443	99.91	4426	4426	99.53
	TCS19	82	Leaf	5654	5644	99.82	5626	5626	99.50
	TCS19	147	Root	4410	4401	99.80	4391	4391	99.57
	TCS19	163	Root	4591	4584	99.85	4565	4565	99.43
	TCS19	240	Root	9085	9067	99.80	9021	9021	99.30
	TCS19	244	Root	10342	10318	99.77	10272	10272	99.32
	TCS19	35	Root	3762	3762	100.00	3752	3752	99.73
	TCS19	39	Root	1574	1572	99.87	1572	1572	99.87
	TCS19	45	Root	3958	3953	99.87	3948	3948	99.75
	TCS19	303	Seed	3672	3665	99.81	3626	3626	98.75
	TCS19	164	Stem	5738	5730	99.86	5709	5709	99.49
	TCS19	24	Stem	6076	6064	99.80	6053	6053	99.62
	TCS19	241	Stem	15340	15311	99.81	15292	15292	99.69
	TCS19	245	Stem	13024	12994	99.77	12957	12957	99.49
	TCS19	36	Stem	2943	2940	99.90	2931	2931	99.59
	TCS19	40	Stem	4069	4063	99.85	4043	4043	99.36
	TCS19	46	Stem	5171	5158	99.75	5129	5129	99.19
	TCS19	50	Stem	5288	5283	99.91	5271	5271	99.68

## Sheet: Table_S4
	Table S4. Pairwise comparison for bacterial species richness (Faith PD) across cacao genotypes using the Kruskal-Wallis test.
	Group 1	Group 2	H	p-value
	AC9 (n=23)	ICS95 (n=9)	14127	**0.000
		IMC67 (n=8)	11708	**0.001
		ROS1 (n=20)	0.177	0.674
		ROS2 (n=13)	0.413	0.520
		TCS01 (n=19)	11794	**0.001
		TCS19 (n=15)	10135	**0.001
	ICS95 (n=9)	IMC67 (n=8)	0.402	0.526
		ROS1 (n=20)	4358	*0.037
		ROS2 (n=13)	10106	**0.001
		TCS01 (n=19)	1689	0.194
		TCS19 (n=15)	1164	0.281
	IMC67 (n=8)	ROS1 (n=20)	2600	0.107
		ROS2 (n=13)	7382	*0.007
		TCS01 (n=19)	0.954	0.329
		TCS19 (n=15)	0.331	0.565
	ROS1 (n=20)	ROS2 (n=13)	0.078	0.780
		TCS01 (n=19)	1646	0.200
		TCS19 (n=15)	1848	0.174
	ROS2 (n=13)	TCS01 (n=19)	7229	*0.007
		TCS19 (n=15)	6428	*0.011
	TCS01 (n=19)	TCS19 (n=15)	0.060	0.807
	H: Statistic use to calculate the p-value
	*p<0.05, **p<0.005

## Sheet: Table S5
	Table S5. Pairwise comparison for bacterial species richness (Faith PD) across cacao tissues using the Kruskal-Wallis test.
	Group 1	Group 2	H	p-value
	Cotyledon (n=13)	Leaf (n=36)	0.000	0.990
		Root (n=50)	4023	*0.045
		Stem (n=9)	0.154	0.694
	Leaf (n=36)	Root (n=50)	10539	**0.001
		Stem (n=9)	0.029	0.864
	Root (n=49)	Stem (n=9)	1822	0.177
	H: Statistic use to calculate the p-value
	*p<0.05, **p<0.005

## Sheet: Table S6
	Table S6. PERMANOVA analysis between genotypes using weigthed UniFrac distance.
	Group 1	Group 2	Sample size	Permutations	pseudo-F	p-value
	AC9	ICS95	32	999	11323	**0.001
		IMC67	31	999	28259	**0.001
		ROS1	43	999	3578	**0.001
		ROS2	36	999	41905	**0.001
		TCS01	42	999	7892	**0.003
		TCS19	38	999	13445	**0.001
	ICS95	IMC67	17	999	2358	0.100
		ROS1	29	999	5109	*0.012
		ROS2	22	999	9333	**0.001
		TCS01	28	999	6167	*0.007
		TCS19	24	999	4612	*0.016
	IMC67	ROS1	28	999	12381	**0.001
		ROS2	21	999	20422	**0.001
		TCS01	27	999	19016	**0.001
		TCS19	23	999	10080	**0.001
	ROS1	ROS2	33	999	19965	**0.001
		TCS01	39	999	3392	*0.028
		TCS19	35	999	7677	**0.001
	ROS2	TCS01	32	999	35022	**0.001
		TCS19	28	999	3304	*0.013
	TCS01	TCS19	34	999	9267	**0.001
	*p<0.05, **p<0.005

## Sheet: Table S7
	Table S7. PERMANOVA analysis between tissues using weigthed UniFrac distance.
	Group 1	Group 2	Sample size	Permutations	pseudo-F	p-value
	Cotyledon	Leaf	48	999	3462	*0.020
		Root	62	999	1675	0.164
		Stem	21	999	1260	0.346
	Leaf	Root	86	999	4915	**0.002
		Stem	45	999	1731	0.138
	Root	Stem	59	999	1835	0.136
	*p<0.05, **p<0.005

## Sheet: Table S8
	Table S8. PERMANOVA analysis between genotypes using unweigthed UniFrac distance.
	Group 1	Group 2	Sample size	Permutations	pseudo-F	p-value
	AC9	ICS95	32	999	9814	**0.001
		IMC67	31	999	9181	**0.001
		ROS1	43	999	2646	*0.012
		ROS2	36	999	3672	**0.002
		TCS01	42	999	5592	**0.001
		TCS19	38	999	8875	**0.001
	ICS95	IMC67	17	999	1831	0.095
		ROS1	29	999	4858	**0.001
		ROS2	22	999	4906	**0.001
		TCS01	28	999	5590	**0.001
		TCS19	24	999	3235	*0.009
	IMC67	ROS1	28	999	4873	**0.002
		ROS2	21	999	4803	**0.001
		TCS01	27	999	7047	**0.001
		TCS19	23	999	2596	*0.026
	ROS1	ROS2	33	999	4041	**0.001
		TCS01	39	999	4782	**0.002
		TCS19	35	999	5825	**0.001
	ROS2	TCS01	32	999	3805	**0.002
		TCS19	28	999	2957	*0.019
	TCS01	TCS19	34	999	5034	**0.001
	*p<0.05, **p<0.005

## Sheet: Table S9
	Table S9. PERMANOVA analysis between genotypes using unweigthed UniFrac distance.
	Group 1	Group 2	Sample size	Permutations	pseudo-F	p-value
	Cotyledon	Leaf	48	999	1355	0.232
		Root	62	999	2186	*0.036
		Stem	21	999	0.595	0.792
	Leaf	Root	86	999	6608	**0.001
		Stem	45	999	1762	0.113
	Root	Stem	59	999	2916	*0.009
	*p<0.05, **p<0.005

## Sheet: Table S10
	Table S10. PERMANOVA beta diversity analysis of the fungal community using unweighted UniFrac distance.
	Group 1	Group 2	Sample size	Permutations	pseudo-F	p-value
	AC9	ICS95	62	999	2862	*0.009
		IMC67	62	999	6965	**0.001
		ROS1	62	999	1957	0.069
		ROS2	48	999	1272	0.258
		TCS01	47	999	2282	*0.029
		TCS19	59	999	1778	0.098
	ICS95	IMC67	74	999	3439	**0.001
		ROS1	74	999	2246	*0.041
		ROS2	60	999	2748	*0.032
		TCS01	59	999	1138	0.310
		TCS19	71	999	1208	0.299
	IMC67	ROS1	74	999	7835	**0.001
		ROS2	60	999	6329	**0.001
		TCS01	59	999	2322	*0.013
		TCS19	71	999	5934	**0.001
	ROS1	ROS2	60	999	2388	*0.050
		TCS01	59	999	3020	**0.007
		TCS19	71	999	1520	0.157
	ROS2	TCS01	45	999	1970	0.069
		TCS19	57	999	1306	0.235
	TCS01	TCS19	56	999	1597	0.132
	*p<0.05, **p<0.005

[truncated: 3 more sheets: Table S11, Table S12, Table S13]
